# Supplementary material for: Computational modeling of phagocyte transmigration for foreign body responses to subcutaneous biomaterial implants in mice
Source: BMC Bioinformatics. 2016 Feb 29;17:111. doi: 10.1186/s12859-016-0947-3 (PMC4772519; doi:10.1186/s12859-016-0947-3)
Supplement: Additional file 1 — List of histamine, P selectin, PMN and M Φ measurement data named. (XLS 31 kb) [file 12859_2016_947_MOESM1_ESM.xls]

## Sheet: Transmigration
Residual histamine concentration in IP cavity - #11- P48-49
	#1	#2	#3	#4	(nM/mouse)
0 hour	42.5	46.8	32.6	41.2
2 hours	3.53	1.42	1.63	1.71
4 hours	28	20.6	31.3	32.6
8 hours	6.2	10.9	14.1	4.26
12 hours	4.11	4.56	3.9	4.19
16 hours	16.8	4.84	3.76	10.6
Total PMN recruitment %
	#1	#2	#3	#4
0 hour	4.47614	0	0	0
4 hours	19.1146	1.47565	41.4166	13.4776
8 hours	15.1992	25.1845	23.4629	38.1702
12 hours	66.2568	59.518	33.694	45.2533
16 hours	118.741	113.773	116.035	51.4511
Total MΦ recruitment %
	#1	#2	#3	#4
0 hour	23.1791	19.9598	15.7344	14.6076
4 hours	36.2575	22.4547	44.5473	45.5936
8 hours	47.4447	55.5332	48.6519	18.4306
12 hours	101.73	52.3541	69.2153	76.0161
16 hours	88.2897	113.763	110.463	87.4849
Mast cell deficient mice study - #10 P138-139
Total recruited PMN
Control	2828.17	2539.09	2424.04	3905.6	6463.86
Deficient	1289.09	1693.22	1433.63	1865.78	942.478
Total recruited MФ
Control	259.614	273.751	471.678	335.438	436.993
Deficient	151.649	170.924	204.336	188.926	111.828
Histamine blockers study - #8 P55-59
Total recruited PMN
	#1	#2	#3	#4	#5	#6
Fibrinogen	96.037	111.503	65.3413	102.133	127.416	97.5692
Alubmin	16.1951	23.7269	47.9021	30.883	30.5062	29.7526
H1	35.1892	68.7315	47.7819	60.5089	53.669	53.996
H2	32.7649	54.6088	41.923	11.9625	59.6957	51.668
H1+H2	48.5366	25.8448	23.5396	46.5595	66.4501	56.4691
Total recruited MФ
	#1	#2	#3	#4	#5	#6
Fibrinogen	97.8433	116.444	72.7668	77.9263	135.045	99.9741
Alubmin	48.9198	35.2368	67.0304	41.3807	57.0323	49.9835
H1	57.9337	85.2203	58.1824	63.4249	95.7917	80.9586
H2	76.7004	61.294	68.5339	109.067	51.2959	73.2572
H1+H2	64.1604	63.5078	70.0591	59.8194	72.1106	50.3116
P selectin-KO study - #11-P90-92
Total recruited MФ
Control	179.255	170.377	183.874	151.432	182.928
Deficient	206.249	175.938	273.621	140.54	111.648
